# Supplementary material for: A Dynamic Energy Budget Model for the Non-Continuous and Biphasic Growth of the Pond-Cultured Swimming Crab, Portunus trituberculatus
Source: Biology (Basel). 2025 Nov 26;14(12):1682. doi: 10.3390/biology14121682 (PMC12730681; doi:10.3390/biology14121682)
Supplement: Supplementary file 1 [file biology-14-01682-s001.zip]

Archive with 1 entries (1 files):
- biology-3996200-supplementary.pdf
